# Supplementary material for: Intestinal bacteria flora changes in patients with Mycoplasma pneumoniae pneumonia with or without wheezing
Source: Sci Rep. 2022 Apr 5;12:5683. doi: 10.1038/s41598-022-09700-0 (PMC8981890; doi:10.1038/s41598-022-09700-0)
Supplement: Supplementary file 1 — Supplementary Information. [file 41598_2022_9700_MOESM1_ESM.xlsx]

## Sheet: Baseline characteristics data
Group	Age(year)	Gender	Height(meter)	weight(kg)	BMI(kg/m^2)
1	3	1	0.955	15.5	16.9951
1	4	1	0.99	16.8	17.1411
1	3	1	0.981	15.8	16.418
1	5	1	1.12	19	15.1467
1	4	1	1.03	16.5	15.5528		group A=1，group B=2，group C=3
1	4	1	1.03	17	16.0241		male=1, female=0
1	5	1	1.1	19.3	15.9504
1	6	1	1.11	19.9	16.1513
1	6	1	1.13	21	16.4461
1	6	0	1.14	20	15.3894
1	6	0	1.12	18.9	15.067
1	3	0	0.99	15.7	16.0188
1	5	0	1.11	18.9	15.3397
1	5	0	1.1	18.8	15.5372
1	5	0	1.12	18.9	15.067
1	5	0	1.11	19	15.4208
1	5	0	1.08	17.5	15.0034
1	3	0	0.96	15.3	16.6016
1	3	0	0.96	15.9	17.2526
1	3	0	0.94	15	16.976
1	4	0	0.99	15	15.3046
1	4	0	1.03	16	15.0815
1	4	1	1.04	16.6	15.3476
1	4	1	0.99	16	16.3249
1	4	1	1.03	17	16.0241
1	6	1	1.16	21	15.6064
1	6	1	1.15	22	16.6352
1	6	1	1.15	21.5	16.2571
1	6	1	1.14	21.3	16.3897
1	6	0	1.18	21.6	15.5128
2	4	0	0.97	15.6	16.5799
2	4	0	0.95	15.1	16.7313
2	4	0	0.98	16	16.6597
2	3	0	0.97	15.7	16.6862
2	3	0	0.96	15.4	16.7101
2	3	0	0.97	15.3	16.261
2	5	0	1.12	18.7	14.9075
2	5	0	1.1	18.5	15.2893
2	5	0	1.09	18.4	15.4869
2	5	1	1.07	17.5	15.2852
2	5	1	1.04	17.3	15.9948
2	5	1	1.05	16.7	15.1474
2	5	1	1.17	21.6	15.7791
2	5	1	1.18	23	16.5182
2	6	1	1.19	21.4	15.1119
2	6	0	1.17	19.5	14.245
2	3	1	0.98	15	15.6185
2	6	1	1.17	21.5	15.706
2	6	1	1.16	20	14.8633
2	6	1	1.16	23.4	17.39
2	5	1	1.1	18.6	15.3719
2	6	0	1.17	19.8	14.4642
2	6	0	1.18	23	16.5182
2	6	0	1.15	19.87	15.0246
2	6	0	1.18	23.2	16.6619
2	6	0	1.19	23.5	16.5949
2	3	0	0.96	15.45	16.7643
2	3	0	0.94	13.4	15.1652
2	3	0	0.97	15.5	16.4736
2	3	1	0.96	15.5	16.8186
2	5	1	1.059	16.8	14.9802
2	3	1	0.98	15.3	15.9309
2	3	1	0.96	14	15.191
2	5	1	1.1	20	16.5289
2	5	1	1.13	21	16.4461
2	5	1	1.12	20.6	16.4222
2	4	1	0.98	16	16.6597
2	4	1	0.97	15.8	16.7924
2	4	1	0.98	16.2	16.868
2	4	1	0.99	16.35	16.682
2	5	1	1.06	17.7	15.7529
2	4	0	0.987	16.43	16.8657
2	4	0	0.99	16.32	16.6514
2	6	0	1.17	23	16.8018
2	4	0	0.98	16	16.6597
2	6	0	1.17	19.33	14.1208
2	6	0	1.18	19.78	14.2057
2	6	0	1.15	20.3	15.3497
2	6	0	1.186	20.44	14.5315
2	4	0	0.993	16.3	16.5306
3	3	1	1.05	17.9	16.2358
3	3	0	1.05	16.7	15.1474
3	3	0	1.06	17.7	15.7529
3	6	1	1.2	21.7	15.0694
3	6	1	1.18	21	15.0819
3	3	1	1.07	17.4	15.1978
3	3	0	0.99	15	15.3046
3	3	1	1.08	17.7	15.1749
3	3	0	1.02	16.4	15.7632
3	5	0	1.09	17.6	14.8136
3	4	0	1.17	21	15.3408
3	4	0	1.06	17.5	15.5749
3	5	0	1.106	18.4	15.0421
3	3	1	0.98	15	15.6185
3	4	1	1.1	18.6	15.3719
3	6	1	1.25	25.8	16.512
3	5	1	1.19	25	17.6541
3	3	1	0.97	14.5	15.4108
3	4	0	1.1	19	15.7025
3	5	1	1.22	24	16.1247
3	4	1	1.05	17.2	15.6009
3	6	0	1.15	23	17.3913
3	6	1	1.18	23.6	16.9492
3	3	1	1.02	16.5	15.8593
3	5	1	1.16	21.7	16.1266
3	6	0	1.2	23.8	16.5278
3	6	1	1.18	24	17.2364
3	3	0	1.03	17.7	16.6839
3	6	0	1.2	22.6	15.6944
3	4	0	1.05	17	15.4195
3	5	0	1.15	21.3	16.1059
3	5	0	1.12	21.4	17.0599
3	6	0	1.2	21.26	14.7639
3	5	1	1.13	19.6	15.3497
3	3	1	0.96	14.14	15.3429
3	5	0	1.12	18.98	15.1307
3	4	1	1.07	17.8	15.5472
3	6	0	1.16	21.7	16.1266
3	6	0	1.17	22	16.0713
3	3	0	0.98	15	15.6185
3	5	1	1.16	23	17.0927
3	4	1	1.08	17.7	15.1749
3	5	0	1.15	20	15.1229
3	5	1	1.14	23	17.6978
3	4	1	1.04	19	17.5666
3	6	0	1.18	21	15.0819
3	4	0	1.05	17.5	15.873
3	6	1	1.19	23.6	16.6655
3	5	1	1.15	21	15.879
3	6	1	1.2	24	16.6667

## Sheet: whole blood cell data 
number	WBC[White blood cell (×109 )]	N[Neutrophils (%)]	L[Lymphocytes (%)]	M[Mononuclear cell (%)]	EC[Eosinophil cell (%)]	PLT[Blood platelet (×109 )]	CRP[C-reactive protein(mg/L)]
2	10.01	66.8	24.6	7.4	1	254	2.93
2	4.22	38.5	52.8	8.5	0.2	262	1.55
2	7.92	65.9	24.7	9	0.1	252	8
2	10.36	85.5	6.9	7.1	0.4	242	14.95		group B=2，group C=3
2	7.32	35.6	55.6	4.6	3.8	239	0.72
2	8.21	57.9	27.2	10.7	4.1	366	1.08
2	11.56	72.8	16.4	9.2	1.3	257	2.83
2	3.95	62.6	32.7	4.1	0.3	180	13.29
2	5.1	65.5	29.4	3.7	1	196	20
2	7.49	46.8	33.4	17	2	279	1.58
2	14.91	70.7	22.3	4.5	2.1	307	0.78
2	5.98	67.5	23.7	8.4	0.4	94	8.32
2	6.04	74.6	16.4	8.3	0.5	207	21.81
2	7.6	56.9	28.6	12.6	1.2	188	15.57
2	6.39	73.5	16.6	8.3	1.3	276	8.63
2	9.14	49.7	36.2	13.7	0.2	213	31.5
2	5.67	54.6	36.2	6	0.2	298	0.5
2	10.84	80.9	14.5	3.9	0.5	423	24.66
2	7.21	42.8	40.4	11	5.5	235	14.12
2	17.49	51.9	37.6	7.7	2.5	452	1.01
2	11.7	59.3	26.2	14	0.2	317	7.26
2	3.67	27.3	63.2	9.5	0.1	161	0.3
2	7.13	60	28.8	10.1	0.4	169	0.3
2	6.02	67.2	26.4	6	0.3	167	3
2	6.77	18.8	74.6	4.9	1.6	365	0.4
2	12.41	80.1	14.4	4.4	1	245	3.05
2	4.07	67	24.6	7.9	0.5	220	10.69
2	12.28	37.5	40.7	5.8	15.7	359	0.4
2	6.9	48.2	38.4	11.4	0.4	208	0.4
2	3.7	55.4	32.7	11.1	0.3	168	9
2	12.28	74	16.9	8.7	0.2	378	87.79
2	4.13	40	51.1	8.5	0.2	146	0.67
2	5.86	65.1	24.9	4.9	4.8	228	5.59
2	15.34	71.2	19.6	3.6	5.3	281	0.69
2	8.52	43.2	42.3	13.4	0.6	241	9.21
2	7.55	58.3	34.3	7	0.3	182	6.71
2	5.76	44.1	41	13.2	1.2	224	2.07
2	9.52	68.5	23.7	5.3	2.4	265	2.97
2	7.81	78	14.5	6.9	0.3	170	3.66
2	7.86	34.2	57.5	5.2	2.5	186	0.4
2	7.93	43.5	45.5	6.4	4.2	319	1.27
2	11.91	87.4	8.1	3.1	1.2	287	6.19
2	5.97	50.9	36.9	8.5	2.7	295	8.69
2	5.99	74.8	16	8.7	0.3	183	10.27
2	11.63	82	10.7	6.8	0.4	189	0..64
2	19.99	711.4	20.2	7	1.3	264	1.12
2	5.12	49.6	42.6	6.8	0.8	226	9.21
2	18.71	74.11	20.6	3	2	299	20.61
2	5.55	54.8	34.4	7.9	2.9	154	17.27
2	13.59	65.7	23.1	9.9	1.2	256	8.83
3	15.4	68.5	19.7	6.8	4.9	270	5.66
3	8.54	59	34.9	5.9	5.2	283	4.14
3	5.51	58.1	33	5.6	3.1	284	8.1
3	4.49	64.3	24.8	9.6	1.1	158	3.26
3	3.83	32.9	54.8	9.9	2.1	156	0.4
3	9.92	10	74	10	3.5	268	3.1
3	9.9	81.2	12.9	5.7	0.1	304	28.56
3	5.5	48.6	42.1	5.6	5.6	253	7.8
3	6.25	48.1	39.7	11.4	0.5	220	6.68
3	7.21	59.7	29.5	8.5	1.7	193	28.82
3	7.91	71.7	18.1	9.6	0.5	346	2.22
3	8.71	61.8	30.8	7	0.2	318	4.58
3	834	49.4	40.2	9.4	0.8	327	2.16
3	4.78	25.4	59.8	11.7	2.9	210	6.39
3	9.87	66.4	24.9	4.9	3.6	348	0.4
3	4.73	71.1	19.7	7.4	0.8	259	3.9
3	4.4	41.7	39.1	18.2	0.5	156	4.78
3	11.41	64.1	22.3	12.7	0.8	267	8.81
3	5.59	50.8	30.1	13.2	5.7	165	0.4
3	11.74	71.1	19.8	6.2	2.2	266	15.34
3	7.51	31.1	59.1	8.8	0.7	234	0.4
3	6.04	74.6	24	9.9	0.5	207	11.15
3	8.07	64.9	23.8	11.2	0.1	213	7.38
3	10.54	68.2	22	8	1.6	212	8.94
3	17.49	51.9	37.6	7.7	2.5	452	1.01
3	6.65	35.7	23.9	10.4	4.1	306	12.51
3	7.49	64.4	24.3	10.5	0.7	179	16.7
3	9.58	39.1	51.5	6.1	2.8	292	0.4
3	6.87	65.5	23.9	10.2	0.1	247	9.63
3	6.03	67.7	4.08	1.5	0.3	364	88.76
3	2.73	72.1	24.2	3.7	3.4	243	8.93
3	12.7	76.9	13.7	7.8	5.4	247	1.51
3	4.41	40.6	47.2	7	5	173	3.84
3	5.8	74.2	14.9	10.3	5.2	358	48
3	10.72	11.6	80.4	6.8	0.9	339	0.4
3	7.29	56.9	27.4	15.5	0.1	203	23.94
3	7.38	54.4	34.1	11	0.4	213	22.44
3	6.9	54.5	31.7	7.8	5.7	253	9.06
3	13.71	84.4	10.6	4.2	0.8	464	0.4
3	8.34	63.5	28.2	7.6	0.5	273	5.4
3	15.86	73.2	14.9	5.1	6.6	213	12.64
3	8.33	64.5	19.9	13.7	1.7	171	8.08
3	8.76	63.5	17.6	10.7	7.5	273	0.4
3	6.81	71.5	16	9	10	1.3	254
3	15.73	77.3	10.4	7	5.1	351	0.4
3	7.23	63.3	27.4	5.9	3	277	16.9
3	7.08	66	25.7	5.8	5.7	210	8.99
3	6	34.1	53.2	6.2	6.2	217	0.4
3	10.86	73	19.2	7.6	0.1	341	31.57
3	6.39	73.5	16.6	8.3	1.3	276	8.63

## Sheet: serum inflammatory factors data
Group	number	IL-4[Interleukin-4 （ng/L）]	IL-10[Interleukin-10 （ng/L）]	IL-17[Interleukin-17 （ng/L）]	TNF-α[Tumor necrosis factor-α（ng/L）]	TGF-β[transforming growth factor-β（ng/L）]
2	1	205.359	49.4884	18.7126	144.45	10966.4
2	2	191.494	27.968	11.3079	94.1325	7694.3
2	3	261.776	38.6463	13.2962	179.408	7074.02
2	4	231.614	50.2609	16.1854	122.574	11266.6
2	5	174.867	75.7926	11.5244	168.134	6370.64		group B=2，group C=3
2	6	158.946	48.7191	17.1106	80.0104	8133.3
2	7	265.353	36.3083	20.7834	137.69	6370.64
2	8	284.53	39.7367	16.7992	178.032	8847.09
2	9	214.074	30.8692	18.6191	90.8175	7507.37
2	10	185.171	69.1219	18.0628	101.335	8370.1
2	11	252.267	70.6114	13.6508	161.577	10453.3
2	12	176.009	47.953	10.637	92.3139	9554.88
2	13	354.229	42.124	25.5386	65.4435	7976.06
2	14	248.12	60.3902	15.2451	95.976	6629.34
2	15	335.679	65.5452	10.7415	95.976	5350.38
2	16	173.725	49.1034	24.3425	115.432	9506.31
2	17	151.598	79.5322	16.3159	98.1583	7429.7
2	18	339.377	61.821	24.9912	118.612	9296.37
2	19	169.166	37.3832	20.6845	153.077	11300
2	20	362.938	87.6418	14.1315	185.441	6158.68
2	21	233.377	58.5649	21.9374	79.4693	3963.99
2	22	168.028	39.7367	21.6332	129.239	8831.12
2	23	216.404	39.009	15.4562	94.1325	2553.7
2	24	352.988	26.7901	11.4159	139.658	7089.42
2	25	138.667	52.2061	16.6667	155.598	7631.91
2	26	219.904	45.2968	17.6061	117.546	7772.41
2	27	221.656	35.7735	19.9997	119.684	8831.12
2	28	175.438	40.2847	22.1926	156.444	10453.3
2	29	180.585	69.9718	27.6168	118.612	8449.28
2	30	264.16	43.7966	12.6016	83.0359	12740.3
2	31	341.846	49.8743	20.8824	131.511	10833.5
2	32	191.494	45.4853	19.758	92.9173	6553.1
2	33	300.237	72.9718	11.452	130.751	9603.49
2	34	160.646	40.4677	17.8794	158.57	9151.53
2	35	320.334	55.7578	13.1401	143.644	5752.7
2	36	205.359	79.3106	25.3737	121.848	8354.27
2	37	209.421	44.1704	17.4702	89.0446	11990.2
2	38	203.621	38.4652	24.2353	83.595	5633.11
2	39	253.454	41.2019	13.9301	77.3326	6874.16
2	40	157.248	32.9519	12.8309	82.7574	9167.6
2	41	196.105	56.1564	24.3425	136.129	3379.68
2	42	204.2	32.6028	16.4908	73.7001	8655.75
2	43	259.99	69.9718	19.1841	179.868	5484.08
2	44	254.047	9.56573	13.7303	148.11	6068.15
2	45	141.471	52.5975	20.9817	96.2857	6022.95
2	46	336.295	56.9561	16.3596	189.687	10684.4
2	47	221.656	47.762	10.8114	73.1923	5618.18
2	48	208.26	73.4036	19.758	90.2237	8671.67
2	49	318.499	43.7966	15.6262	80.8272	6950.92
2	50	330.757	72.1107	19.8544	125.509	4937.04
3	1	242.331	27.393	32.9622	210.542	9664.48
3	2	361.674	30.6614	23.451	188.262	11676.8
3	3	347.812	33.3494	39.8236	92.6799	7990.87
3	4	274.852	26.2352	40.7089	117.312	10434.6
3	5	372.109	25.0233	28.2495	146.041	5842.6
3	6	338.602	54.6732	39.8236	143.131	8511.77
3	7	175.024	46.8627	22.5439	152.324	11484.1
3	8	234.532	31.1367	27.8974	100.356	7819.33
3	9	433.032	23.2142	33.8731	132.139	11852.9
3	10	353.003	45.4266	40.8992	214.527	9335.36
3	11	273.725	35.8158	36.5744	172.384	11852.9
3	12	254.627	52.7339	25.9752	192.869	8022.17
3	13	357.047	45.7431	34.2999	178.812	18747.8
3	14	187.599	44.798	26.497	124.275	11536.6
3	15	357.625	25.0233	23.9066	122.599	11800
3	16	198.577	42.3432	30.0224	103.393	13568.9
3	17	228.417	21.0382	31.6956	131.446	10147.9
3	18	358.203	29.9595	27.956	159.507	4814.21
3	19	356.469	41.7443	36.5125	169.215	11153.8
3	20	264.162	24.5342	19.36	150.462	12314.8
3	21	324.836	30.4259	28.8382	209.662	7464.04
3	22	256.868	48.0005	37.3187	164.519	11959
3	23	331.712	38.2763	33.2046	121.931	9155.82
3	24	215.119	46.541	34.6054	153.447	6410.93
3	25	353.581	31.1367	28.6613	119.94	8069.19
3	26	280.493	38.6981	32.6597	154.198	12368.4
3	27	325.981	22.9408	32.9622	146.773	11641.7
3	28	415.347	30.4259	23.2804	138.823	2197.06
3	29	255.747	47.6735	29.1925	182.89	13182.8
3	30	295.774	24.6313	29.4292	169.215	10672.6
3	31	286.144	22.2281	37.7545	125.625	10282.5
3	32	421.232	57.7589	34.1778	147.507	10792.3
3	33	302.588	46.8627	38.0039	91.2401	12350.5
3	34	285.013	24.1496	29.8442	176.387	17154.9
3	35	195.829	55.3896	34.9115	93.2591	8289.63
3	36	255.747	36.2175	41.8536	135.988	9042.11
3	37	333.433	26.9668	42.4928	194.982	8464.03
3	38	193.083	27.2859	41.5986	151.578	9813.72
3	39	245.68	44.3305	22.2053	181.662	13495
3	40	239.543	51.1806	25.9752	182.89	10587.4
3	41	301.452	27.1792	37.2566	150.091	9188.38
3	42	391.907	49.4901	41.7898	101.869	8607.5
3	43	343.779	37.8578	26.5551	107.099	11327.3
3	44	316.261	44.9546	35.2182	117.312	11764.8
3	45	362.832	20.7117	36.6363	162.196	4123.13
3	46	252.948	59.6242	38.7546	100.356	11309.9
3	47	274.852	38.2763	28.4259	145.311	13403
3	48	365.728	44.0206	32.9622	115.36	11171.1
3	49	199.127	41.0041	40.5188	146.773	10030.5
3	50	347.235	34.1138	40.4555	209.222	8132

## Sheet: Intestinal  bacteria flora data
gruop	number	Lactobacillus(logCo/g stool)	Bifidobacterium(logCo/g stool)	Ruminococcus flavefaciens(logCo/g stool)	Clostridium butyricum(logCo/g stool)
2	1	6.7409	7.22168	7.4738	7.11386
2	2	7.24465	6.47952	7.05502	7.11052
2	3	7.1852	6.62347	7.18891	6.98391
2	4	6.78783	6.46353	7.37694	6.90395		group B=2, group C=3
2	5	6.94428	7.09372	7.1063	7.07387
2	6	6.71274	7.07773	7.41682	7.52701
2	7	6.15266	7.09692	6.93822	7.42705
2	8	7.85792	7.85508	7.50798	6.96725
2	9	6.60635	8.97472	7.06641	7.21381
2	10	7.30097	7.41042	7.00089	7.03389
2	11	6.16205	6.49232	6.82141	6.93727
2	12	6.06505	7.37203	7.12339	7.05055
2	13	6.67519	8.07261	7.34275	7.12052
2	14	7.3041	6.64267	6.94676	7.11719
2	15	6.8598	8.19417	7.06356	7.51702
2	16	8.50873	7.43921	7.2345	7.547
2	17	5.76155	6.73224	6.96101	7.0139
2	18	6.95366	6.87299	7.2288	7.36375
2	19	6.79409	7.27926	7.12624	6.90728
2	20	6.53439	7.02335	6.86699	6.92061
2	21	7.50435	7.1801	7.0949	7.52701
2	22	8.6245	8.1142	7.13194	7.36708
2	23	7.63889	6.26199	7.2345	7.24047
2	24	7.29784	6.76423	7.38548	7.30711
2	25	6.94428	6.45393	7.27438	6.91061
2	26	6.22776	6.06685	7.42537	7.50036
2	27	6.42488	6.8666	7.03508	7.1605
2	28	6.82225	7.32725	7.12909	7.10386
2	29	6.74403	6.46353	7.32566	6.90062
2	30	8.18958	6.58189	7.12909	7.30711
2	31	7.31036	7.14811	7.18322	7.22714
2	32	6.69083	6.42194	6.90403	7.52035
2	33	8.41799	8.05022	7.33705	7.21048
2	34	7.25091	6.71944	7.12909	7.51035
2	35	6.99121	6.21401	6.60775	7.2438
2	36	7.33226	7.11292	7.20316	7.29045
2	37	6.75967	7.43921	6.9667	7.15717
2	38	8.04252	8.78278	7.28008	7.09053
2	39	6.63451	6.63627	7.13763	6.96725
2	40	6.4061	7.25367	7.27153	7.35042
2	41	7.31662	6.78662	6.90403	7.54367
2	42	6.50623	7.28886	7.30572	7.43372
2	43	6.83476	6.50831	7.03508	7.38041
2	44	6.49997	6.61068	6.76729	7.56366
2	45	6.2653	7.40083	7.12339	7.09053
2	46	7.77344	7.93505	7.07211	7.0872
2	47	6.65642	6.32917	7.19461	6.97059
2	48	6.62826	7.13851	7.16897	6.97392
2	49	6.85667	6.77063	7.09205	6.92061
2	50	7.00685	7.44881	7.2288	7.23047
3	1	6.44052	7.1769	6.77868	7.02723
3	2	6.82538	6.5563	7.31426	6.81399
3	3	6.30285	8.67082	7.34845	6.84397
3	4	6.52813	6.97536	7.15758	6.81732
3	5	7.50122	6.73224	6.80147	6.53744
3	6	7.7265	6.06365	7.03223	6.50079
3	7	6.26217	6.46672	7.14618	6.91728
3	8	7.12262	7.03934	7.02083	6.86397
3	9	6.53126	6.69705	7.13763	6.774
3	10	7.92675	7.85188	7.06356	7.07054
3	11	8.39296	8.4181	6.84136	6.96059
3	12	6.19334	6.95617	6.88124	6.77734
3	13	6.15892	7.55438	6.98665	6.69404
3	14	6.32162	6.89859	7.08066	6.87396
3	15	6.05567	6.64267	7.07211	6.48413
3	16	6.83789	7.05214	7.16897	6.99391
3	17	8.8623	8.86596	6.9781	6.77734
3	18	6.11199	7.10012	7.25729	7.07054
3	19	7.74215	6.28758	6.80717	6.97059
3	20	6.45617	7.43282	6.87839	6.85064
3	21	6.30285	7.05214	7.25159	6.66405
3	22	7.4449	6.66826	7.00089	6.86063
3	23	6.23088	6.44433	7.04362	7.02723
3	24	8.47119	7.33685	6.89263	6.774
3	25	6.21524	6.26839	6.96955	6.85064
3	26	6.53439	6.87619	7.42822	6.84064
3	27	6.15892	7.12571	7.11199	7.06055
3	28	6.24027	5.75975	7.38263	6.81399
3	29	8.12075	8.29974	7.2288	6.48413
3	30	7.56693	6.36756	6.82711	6.62407
3	31	7.73589	6.19481	6.69606	6.92061
3	32	6.26843	6.64587	7.06926	6.90062
3	33	7.01311	7.1577	6.89263	6.99724
3	34	6.35291	6.13083	6.8613	6.98058
3	35	6.70961	6.35476	6.6163	6.83065
3	36	6.31537	8.19097	6.82711	6.74069
3	37	6.40298	7.13531	6.90688	6.77734
3	38	7.25091	7.33045	7.10915	6.62407
3	39	8.3648	6.34516	7.26868	7.02723
3	40	7.87669	7.22488	6.82426	6.76068
3	41	6.75654	6.8442	7.2288	6.86397
3	42	6.42175	6.35156	6.95246	6.55077
3	43	6.55003	7.11292	7.04077	6.90062
3	44	7.74841	8.07261	6.70746	7.02723
3	45	6.55629	7.02655	7.33136	6.76401
3	46	6.42801	7.04574	6.92967	6.92061
3	47	6.55942	6.62667	7.04932	6.64073
3	48	7.33226	6.857	6.95531	6.70737
3	49	6.33727	6.98496	6.93252	7.0039
3	50	6.33101	6.32917	6.84136	6.79066
